# Supplementary material for: Enantioselective synthesis of [4]helicenes by organocatalyzed intermolecular C-H amination
Source: Nat Commun. 2024 Jan 25;15:732. doi: 10.1038/s41467-024-45049-w (PMC10810882; doi:10.1038/s41467-024-45049-w)
Supplement: Supplementary file 3 — Source Data [file 41467_2024_45049_MOESM3_ESM.xlsx]

## Sheet: the coordinates of the optimize
Coordinates:
1a
6	-1.89508	2.54881	0.461719
6	-0.62285	3.01349	0.291901
6	0.459211	2.11931	0.051575
6	0.246679	0.716632	0.07237
6	-1.12005	0.255475	-0.007966
6	-2.1861	1.17362	0.256733
6	1.74849	2.63657	-0.266446
6	1.40539	-0.156978	0.073694
6	2.64569	0.3895	-0.399677
6	2.77295	1.7975	-0.584642
6	3.76861	-0.442335	-0.583846
1	4.68362	-0.001034	-0.978285
6	3.72044	-1.77081	-0.221552
6	2.57823	-2.25583	0.427086
6	1.43859	-1.48081	0.616074
1	1.87468	3.7179	-0.313286
1	-2.71744	3.23155	0.674367
1	-0.407038	4.08052	0.337542
1	3.73511	2.18817	-0.914993
1	4.5858	-2.41664	-0.359376
1	2.5934	-3.26021	0.851604
6	0.393171	-2.03371	1.54807
1	0.892049	-2.5598	2.37116
1	-0.234088	-1.25141	1.98538
1	-0.28329	-2.75945	1.07915
6	-3.5206	0.709544	0.210308
1	-4.32176	1.41087	0.442002
6	-1.46189	-1.03714	-0.4604
6	-3.82412	-0.579487	-0.158084
1	-4.85218	-0.930986	-0.210752
6	-2.77992	-1.45007	-0.531145
8	-3.14215	-2.68467	-0.96902
1	-2.33654	-3.18063	-1.19057
1	-0.676284	-1.71112	-0.796402
TS-1a
6	0.606795	2.99959	0.129753
6	1.85563	2.62547	-0.235868
6	2.17728	1.24997	-0.265427
6	3.51406	0.885872	-0.54546
1	4.20014	1.68167	-0.834291
6	3.96956	-0.40201	-0.431638
1	4.99952	-0.680915	-0.637774
6	3.06157	-1.3616	0.036584
6	1.74009	-1.03192	0.281089
6	1.19766	0.250913	0.077189
6	-0.221414	0.626581	0.214391
6	-1.43848	-0.234833	0.123991
6	-1.59741	-1.67964	0.047723
6	-2.80647	-2.22188	-0.387662
6	-3.9599	-1.48712	-0.649264
1	-4.87075	-1.97533	-0.988385
6	-3.91166	-0.151026	-0.367097
1	-4.79766	0.477739	-0.446759
6	-2.70383	0.469705	0.014349
6	-2.8212	1.86005	0.273824
1	-3.81896	2.29674	0.280507
6	-1.71999	2.61806	0.448943
1	-1.78859	3.69359	0.60525
1	2.63126	3.3567	-0.460815
1	0.337412	4.0512	0.215218
6	-0.432271	2.04108	0.299643
1	-2.86133	-3.30624	-0.474028
6	-0.675488	-2.78696	0.511719
1	-1.26749	-3.69654	0.651315
1	0.117293	-3.04504	-0.198683
1	-0.226309	-2.57591	1.48751
8	3.54761	-2.61615	0.256246
1	2.82077	-3.17538	0.5668
1	1.13662	-1.79488	0.723483
1j
6	-3.18699	1.69262	0.733816
6	-2.26739	2.69275	0.62779
6	-0.919889	2.41475	0.256789
6	-0.481046	1.07144	0.080335
6	-1.51156	0.055022	-0.049066
6	-2.85128	0.368037	0.340823
6	-0.026065	3.49307	0.02153
6	0.938238	0.838346	-0.058218
6	1.75906	1.9337	-0.446784
6	1.24436	3.25652	-0.417229
6	3.11476	1.71642	-0.831115
1	3.68506	2.57184	-1.19255
6	3.68381	0.481595	-0.752796
6	2.97427	-0.592289	-0.143137
6	1.61622	-0.404899	0.264145
1	-0.399731	4.50999	0.137147
1	-4.2116	1.90231	1.03995
1	-2.54148	3.72899	0.82279
1	1.9057	4.07749	-0.692474
1	4.71228	0.315529	-1.07193
6	-3.85307	-0.624956	0.237874
1	-4.86193	-0.376768	0.566336
6	-1.28601	-1.19929	-0.658204
6	-3.59143	-1.86303	-0.296252
1	-4.36542	-2.62163	-0.389235
6	-2.29572	-2.13695	-0.778568
8	-2.10767	-3.34726	-1.36596
1	-1.17719	-3.41592	-1.63772
1	-0.303603	-1.43746	-1.05925
6	1.04764	-1.40426	1.08991
6	3.63235	-1.80945	0.146345
1	0.059986	-1.24332	1.51262
1	4.65758	-1.93578	-0.20171
6	1.72533	-2.56595	1.39625
1	1.25819	-3.30431	2.04571
6	3.01801	-2.79224	0.890498
1	3.54192	-3.71855	1.11953
TS-1j
6	-2.00223	2.90539	0.211414
6	-2.89695	2.04802	0.764206
6	-2.7147	0.651611	0.58754
6	-3.75862	-0.221715	0.963227
1	-4.58408	0.193531	1.54053
6	-3.78817	-1.5399	0.574727
1	-4.60243	-2.20605	0.849952
6	-2.77799	-1.98587	-0.289108
6	-1.71399	-1.15881	-0.622877
6	-1.56668	0.147597	-0.117478
6	-0.410511	1.03986	-0.31933
6	1.02131	0.707107	-0.349597
6	1.67548	-0.602258	-0.16373
6	2.96121	-0.65287	0.481015
6	3.74882	0.523352	0.610342
1	4.73861	0.448476	1.05872
6	3.29394	1.6809	0.071083
1	3.91245	2.57737	0.056752
6	1.93943	1.80997	-0.357784
6	1.51779	3.13035	-0.63978
1	2.27553	3.90334	-0.761452
6	0.195384	3.43816	-0.599536
1	-0.148857	4.4679	-0.685985
1	-3.79939	2.40278	1.26072
1	-2.16311	3.98225	0.233706
6	-0.750185	2.43488	-0.28363
8	-2.90891	-3.23784	-0.801041
1	-2.13357	-3.42959	-1.35416
1	-1.05732	-1.50984	-1.40036
6	1.22509	-1.85214	-0.642637
1	0.449821	-1.88231	-1.38574
6	3.53175	-1.88787	0.858716
1	4.48225	-1.86347	1.39157
6	1.82584	-3.05593	-0.318958
1	1.4264	-3.97699	-0.740338
6	2.95459	-3.08835	0.507135
1	3.41123	-4.03345	0.794617
(M)-3a’
6	-4.3197	1.35256	-1.08884
6	-3.51626	2.45388	-1.15289
6	-2.20773	2.43165	-0.591086
6	-1.74492	1.27045	0.07509
6	-2.43852	0.03349	-0.192729
6	-3.79127	0.103237	-0.658153
6	-1.3484	3.56428	-0.699112
6	-0.597858	1.39448	0.943702
6	0.299899	2.48479	0.711411
6	-0.095943	3.54177	-0.16066
6	1.51638	2.55728	1.41948
1	2.20382	3.37303	1.19742
6	1.80335	1.63647	2.40543
6	0.832672	0.691727	2.76793
6	-0.373043	0.568925	2.08596
1	-1.69847	4.42586	-1.26688
1	-5.34813	1.38456	-1.44657
1	-3.87298	3.38202	-1.59792
1	0.593441	4.37156	-0.313665
1	2.74249	1.68856	2.95391
1	1.00138	0.05953	3.64056
6	-1.44302	-0.296678	2.68991
1	-1.30389	-0.339896	3.77661
1	-2.4452	0.102314	2.49546
1	-1.43596	-1.33302	2.33378
6	-4.55296	-1.07821	-0.769747
1	-5.59696	-1.00006	-1.0697
6	-1.83539	-1.2572	-0.156845
6	-3.99315	-2.3157	-0.546443
1	-4.58383	-3.22588	-0.641211
6	-2.61282	-2.40542	-0.308833
8	-1.96305	-3.59968	-0.253267
1	-2.60331	-4.31529	-0.403668
7	-0.433328	-1.44153	-0.120581
6	0.503003	-0.742273	-0.847374
6	1.57912	-2.12445	0.665005
7	0.206575	-2.23325	0.865244
1	-0.153866	-3.18656	0.88116
8	2.43834	-2.76823	1.2347
8	0.304236	0.053751	-1.74364
7	1.74228	-1.13201	-0.301964
6	2.99872	-0.628642	-0.727539
6	3.99794	-0.396127	0.22086
6	3.22997	-0.365186	-2.07885
6	5.23107	0.09781	-0.19088
1	3.80606	-0.603726	1.26968
6	4.4641	0.143047	-2.4738
1	2.44811	-0.549992	-2.80848
6	5.46829	0.373252	-1.53633
1	6.00811	0.275117	0.550359
1	4.64016	0.351975	-3.52738
1	6.43295	0.765442	-1.8527
(M)-3a
6	-4.85996	-0.608746	-0.435166
6	-4.74878	0.724295	-0.70983
6	-3.52393	1.41051	-0.483569
6	-2.41321	0.71828	0.069804
6	-2.44031	-0.726198	0.017937
6	-3.70734	-1.3759	-0.117068
6	-3.39437	2.78862	-0.824278
6	-1.32316	1.50665	0.610856
6	-1.16774	2.84823	0.130491
6	-2.21851	3.44855	-0.623907
6	-0.026887	3.59819	0.483743
1	0.087546	4.60001	0.07127
6	0.893697	3.08709	1.37355
6	0.631975	1.86075	2.0001
6	-0.463513	1.07178	1.6659
1	-4.24088	3.28427	-1.29807
1	-5.81327	-1.1255	-0.537828
1	-5.60253	1.29455	-1.07337
1	-2.08943	4.47599	-0.962554
1	1.77561	3.66184	1.64989
1	1.27775	1.52919	2.81397
6	-0.772091	-0.107455	2.54442
1	-0.433348	0.105749	3.56509
1	-1.84624	-0.318176	2.58622
1	-0.275202	-1.03767	2.24321
6	-3.78003	-2.78302	-0.020153
1	-4.75758	-3.25924	-0.081488
6	-1.27643	-1.55338	-0.040889
6	-2.64919	-3.54555	0.129443
1	-2.6963	-4.62866	0.213306
6	-1.37496	-2.94484	0.071506
8	-0.314147	-3.77336	0.060146
1	0.467042	-3.30415	0.439128
7	-0.029579	-0.952292	-0.359939
6	1.21873	-1.2173	0.117142
6	1.39801	0.31218	-1.59021
7	0.091008	-0.14934	-1.52218
1	-0.640067	0.551335	-1.62428
8	1.8332	1.15639	-2.34496
8	1.50832	-2.0208	1.00678
7	2.09339	-0.429047	-0.626199
6	3.49121	-0.332294	-0.391007
6	4.36548	-0.273656	-1.4768
6	3.97268	-0.283512	0.917968
6	5.73235	-0.160737	-1.24422
1	3.97576	-0.31314	-2.48989
6	5.34351	-0.186486	1.13497
1	3.27987	-0.326364	1.75388
6	6.22562	-0.120948	0.058368
1	6.41476	-0.111915	-2.09044
1	5.72039	-0.153316	2.15525
1	7.29632	-0.038607	0.234512
(M)-3a-TS
6	3.58401	2.06596	-1.91405
6	3.85974	0.796256	-2.32784
6	3.34449	-0.311576	-1.60044
6	2.47283	-0.099662	-0.497594
6	1.85207	1.20402	-0.380936
6	2.59214	2.30843	-0.925119
6	3.72809	-1.63608	-1.95381
6	2.34866	-1.17307	0.47273
6	2.66773	-2.50624	0.036656
6	3.31889	-2.70406	-1.21414
6	2.40283	-3.61131	0.869971
1	2.62363	-4.60945	0.493241
6	1.91477	-3.42609	2.14462
6	1.77071	-2.12272	2.63519
6	1.99707	-0.995062	1.85219
1	4.33263	-1.77335	-2.84978
1	4.08017	2.92675	-2.36068
1	4.54668	0.605538	-3.15102
1	3.55428	-3.72281	-1.51948
1	1.70856	-4.27767	2.79003
1	1.51269	-1.97435	3.68386
6	1.98668	0.329436	2.56439
1	2.33139	0.18021	3.59421
1	2.6464	1.0664	2.09524
1	0.990593	0.78465	2.6362
6	2.31252	3.61668	-0.489228
1	2.89974	4.44372	-0.884398
6	0.607454	1.51579	0.260562
6	1.33305	3.83042	0.446461
1	1.14513	4.81436	0.868878
6	0.457858	2.79696	0.833132
8	-0.429797	3.12497	1.79846
1	-1.30219	2.7202	1.57661
7	-0.462915	0.553953	0.359477
6	-1.81289	0.892605	0.282687
6	-1.59032	-1.23427	-0.521186
7	-0.331799	-0.692561	-0.305992
1	0.313016	-1.32723	0.158237
8	-1.8335	-2.35742	-0.907388
8	-2.33641	1.96921	0.549306
7	-2.48455	-0.215718	-0.203045
6	-3.89734	-0.300138	-0.35554
6	-4.42222	-0.875713	-1.5126
6	-4.7358	0.176328	0.652189
6	-5.80257	-0.97563	-1.65509
1	-3.75558	-1.24165	-2.28828
6	-6.11411	0.082553	0.489001
1	-4.31327	0.615958	1.55109
6	-6.65089	-0.49474	-0.66001
1	-6.21412	-1.42685	-2.55559
1	-6.77015	0.457449	1.27198
1	-7.72982	-0.570172	-0.779614
TS-3a
6	4.1436	-1.26344	1.75985
6	3.80131	-2.37481	1.06192
6	2.74125	-2.31914	0.124317
6	2.50916	-3.44639	-0.694531
1	3.21886	-4.27064	-0.636835
6	1.44662	-3.50208	-1.55488
1	1.26937	-4.34256	-2.22035
6	0.440078	-2.52953	-1.42975
6	0.623907	-1.42908	-0.574246
6	1.90151	-1.15343	0.037487
6	2.4786	0.121577	0.505051
6	2.28315	1.45423	-0.116605
6	1.12652	2.03967	-0.725029
6	1.28559	3.03041	-1.69084
6	2.51218	3.63438	-1.96789
1	2.59606	4.40372	-2.73253
6	3.56133	3.33539	-1.13069
1	4.49288	3.89935	-1.1649
6	3.45393	2.29417	-0.187981
6	4.50329	2.1412	0.758404
1	5.29151	2.8929	0.782015
6	4.50526	1.08591	1.6062
1	5.29579	0.950498	2.34255
1	4.32875	-3.31861	1.19402
1	4.95863	-1.27731	2.48152
6	3.62296	-0.004314	1.35042
7	-0.555409	-0.868783	-0.020254
6	-1.75393	-0.546742	-0.578794
6	-1.9796	-0.50708	1.71744
1	-0.182984	-1.51825	1.88494
7	-0.649706	-0.765836	1.38691
8	-2.45404	-0.478186	2.82999
8	-2.01198	-0.478109	-1.78051
7	-2.61068	-0.267074	0.4889
6	-3.95308	0.18138	0.351916
6	-4.76152	-0.327288	-0.664788
6	-4.44295	1.13492	1.2451
6	-6.06753	0.134424	-0.787767
1	-4.36431	-1.06373	-1.35564
6	-5.75558	1.57454	1.11752
1	-3.80261	1.51392	2.03619
6	-6.56989	1.08086	0.101215
1	-6.69722	-0.25751	-1.5839
1	-6.1398	2.31411	1.81706
1	-7.59485	1.43278	0.00306
1	0.382159	3.41809	-2.16327
6	-0.27237	1.93644	-0.188677
1	-0.589231	2.94961	0.090483
1	-0.995976	1.59144	-0.932961
1	-0.330797	1.34026	0.719715
8	-0.720416	-2.7982	-2.05318
1	-1.23697	-1.96731	-2.18655
(M)-4a
6	-4.6116	1.52281	0.135333
6	-4.86475	0.285351	0.651676
6	-3.88489	-0.746614	0.576087
6	-2.65649	-0.507987	-0.089795
6	-2.2657	0.873243	-0.274588
6	-3.29349	1.8702	-0.2755
6	-4.11754	-2.01876	1.1758
6	-1.86664	-1.65099	-0.483247
6	-2.05924	-2.87721	0.227782
6	-3.18155	-3.00888	1.09788
6	-1.20545	-3.97391	-0.01823
1	-1.34146	-4.88466	0.564319
6	-0.25991	-3.9054	-1.01838
6	-0.22184	-2.77846	-1.85462
6	-1.02197	-1.6657	-1.63292
1	-5.03999	-2.16379	1.73723
1	-5.37798	2.29697	0.127893
1	-5.83038	0.050878	1.09808
1	-3.32299	-3.95324	1.62297
1	0.397967	-4.75002	-1.21561
1	0.419674	-2.78838	-2.73658
6	-1.09438	-0.605464	-2.69209
1	-0.783434	-1.0284	-3.65468
1	-2.11751	-0.225752	-2.80405
1	-0.444797	0.254355	-2.50387
6	-2.9553	3.21208	-0.540873
1	-3.75688	3.94754	-0.600519
6	-0.919469	1.33263	-0.272307
6	-1.64618	3.62377	-0.653088
1	-1.4149	4.67104	-0.823834
6	-0.615906	2.69152	-0.42517
8	0.682845	3.02974	-0.287479
7	0.135832	0.457694	0.134613
6	1.36481	0.396992	-0.511452
6	1.70325	0.059722	1.74791
7	0.396572	0.434648	1.54578
8	2.22271	-0.235319	2.81043
8	1.58897	0.566346	-1.69469
7	2.29807	0.088152	0.482311
6	3.66936	-0.173624	0.235066
6	4.6395	0.341527	1.09673
6	4.03833	-0.95051	-0.865003
6	5.98252	0.069862	0.854643
1	4.34049	0.944613	1.94902
6	5.38573	-1.20134	-1.10355
1	3.27318	-1.35007	-1.52477
6	6.36111	-0.696781	-0.245469
1	6.73707	0.469202	1.52983
1	5.67155	-1.80441	-1.96336
1	7.41341	-0.901286	-0.433383
6	-0.650534	0.000451	2.44256
1	-1.48501	0.70767	2.41903
1	-1.01134	-1.00768	2.19824
1	-0.217768	-0.001065	3.44501
6	1.03052	4.40218	-0.423813
1	0.791337	4.77737	-1.42667
1	0.526491	5.01871	0.331366
1	2.11003	4.44668	-0.268906
(M)-4a-TS
6	4.65149	0.418177	-1.39481
6	4.39583	1.71182	-1.0508
6	3.15912	2.07413	-0.449475
6	2.892	3.42511	-0.158067
1	3.66016	4.17217	-0.349486
6	1.69521	3.76549	0.416266
1	1.48732	4.77616	0.760129
6	0.649836	2.83208	0.532787
6	0.811661	1.52283	0.016761
6	2.17236	1.06438	-0.18107
6	2.64258	-0.307591	-0.162845
6	2.04948	-1.3883	0.59805
6	1.35142	-1.21834	1.83135
6	0.718261	-2.31486	2.40176
6	0.767145	-3.59278	1.82756
1	0.233768	-4.42048	2.29157
6	1.57465	-3.80343	0.731927
1	1.72697	-4.80537	0.331422
6	2.27201	-2.72912	0.141474
6	3.26434	-2.9821	-0.847823
1	3.42391	-4.01018	-1.17182
6	4.06841	-1.97291	-1.28777
1	4.91311	-2.17319	-1.94616
1	5.10163	2.50876	-1.28195
1	5.5459	0.14762	-1.9547
6	3.79045	-0.619058	-0.945965
7	-0.317208	0.745579	-0.355945
6	-1.66192	1.13408	-0.451298
6	-1.51983	-1.14911	-0.711022
7	-0.209846	-0.620991	-0.752005
8	-1.81205	-2.30189	-0.944664
8	-2.14957	2.23911	-0.49047
7	-2.37237	-0.083213	-0.480806
6	-3.78882	-0.190701	-0.438723
6	-4.59082	0.693164	-1.16209
6	-4.3605	-1.20357	0.333441
6	-5.97511	0.563342	-1.09553
1	-4.13536	1.47148	-1.76601
6	-5.74486	-1.33053	0.377065
1	-3.72264	-1.88334	0.892181
6	-6.55612	-0.446224	-0.331397
1	-6.60133	1.25509	-1.65568
1	-6.18953	-2.12237	0.9767
1	-7.63903	-0.545075	-0.28921
1	0.196175	-2.17502	3.34888
6	1.36322	0.057536	2.61856
1	2.25118	0.667866	2.42039
1	0.493319	0.69012	2.41739
1	1.34136	-0.170741	3.69082
8	-0.482578	3.35119	1.08421
6	0.341471	-0.798055	-2.11247
1	1.37342	-0.453935	-2.1522
1	0.312097	-1.86844	-2.32545
1	-0.254857	-0.252628	-2.85776
6	-1.08264	2.64464	2.15636
1	-1.33333	1.60365	1.91264
1	-0.427178	2.65359	3.0389
1	-2.00937	3.17663	2.38493
(M)-4a’
6	-3.73526	2.45933	-1.04325
6	-2.68866	3.32822	-1.13445
6	-1.41576	2.98532	-0.595697
6	-1.24352	1.76211	0.100097
6	-2.2168	0.722262	-0.154211
6	-3.51139	1.11813	-0.622481
6	-0.303356	3.86092	-0.762598
6	-0.086898	1.63744	0.960651
6	1.04581	2.47037	0.685622
6	0.915247	3.54773	-0.238721
6	2.24009	2.30386	1.41614
1	3.1015	2.91857	1.15603
6	2.29085	1.42117	2.47386
6	1.12232	0.754863	2.86802
6	-0.067858	0.861117	2.15819
1	-0.441458	4.7602	-1.36204
1	-4.73015	2.7345	-1.39126
1	-2.8109	4.31038	-1.58938
1	1.78652	4.17224	-0.433212
1	3.2086	1.29435	3.04589
1	1.12861	0.158901	3.78137
6	-1.31661	0.316011	2.78641
1	-1.0987	-0.057327	3.79354
1	-2.07754	1.10333	2.87855
1	-1.79595	-0.497345	2.23561
6	-4.51914	0.148569	-0.790836
1	-5.51487	0.480609	-1.08273
6	-1.9336	-0.677327	-0.147125
6	-4.25911	-1.19693	-0.669846
1	-5.04498	-1.92515	-0.846663
6	-2.93546	-1.61469	-0.440532
8	-2.53825	-2.90244	-0.531976
7	-0.601769	-1.17389	-0.108442
6	0.408044	-0.681069	-0.909251
6	1.33479	-1.90944	0.815935
7	-0.022546	-1.83954	1.0074
8	2.12842	-2.53448	1.50027
8	0.282308	0.014077	-1.90072
7	1.59824	-1.13272	-0.319697
6	2.89487	-0.890483	-0.840313
6	3.96293	-0.68585	0.037347
6	3.10132	-0.857711	-2.22144
6	5.23522	-0.450865	-0.473448
1	3.79199	-0.715579	1.10888
6	4.37725	-0.607166	-2.71738
1	2.26772	-1.01912	-2.89714
6	5.44829	-0.405627	-1.84981
1	6.06384	-0.294445	0.214933
1	4.53219	-0.57817	-3.79441
1	6.44466	-0.21513	-2.24414
6	-3.5295	-3.88626	-0.796341
1	-4.29246	-3.9091	-0.00756
1	-4.01055	-3.72015	-1.76873
1	-2.9975	-4.83968	-0.81341
6	-0.719802	-2.88783	1.71672
1	-0.179148	-3.04189	2.65393
1	-1.73737	-2.56487	1.94794
1	-0.757223	-3.82639	1.1511
TS-M
N	0.845505	-2.05918	2.17037
H	0.281767	-2.53963	1.46234
C	0.241039	-1.03608	2.82462
N	-1.04759	-0.8553	2.43888
H	-1.48507	-1.66871	1.98022
S	1.00806	-0.055396	3.97288
C	2.09394	-2.69591	2.53294
C	1.86643	-4.08922	3.12408
C	3.00355	-2.81823	1.30528
H	2.56926	-2.06112	3.29238
C	3.18435	-4.76852	3.47208
H	1.30793	-4.69498	2.39233
H	1.22362	-3.99011	4.00772
C	4.33607	-3.45289	1.662
H	2.48452	-3.44353	0.561339
C	4.10636	-4.83703	2.26174
H	2.9953	-5.77404	3.86823
H	3.68087	-4.20404	4.27642
H	4.97569	-3.52181	0.773587
H	4.86526	-2.82079	2.39054
H	5.07083	-5.28371	2.53214
H	3.6604	-5.49129	1.49677
C	-1.91544	0.160769	2.92227
C	-1.96693	1.40844	2.26911
C	-2.7884	-0.129057	3.97043
C	-2.93299	2.36503	2.70139
C	-1.11305	1.73622	1.17063
C	-3.72205	0.805431	4.39932
H	-2.7274	-1.10725	4.44522
C	-3.05199	3.60738	2.01957
C	-3.81587	2.06026	3.78026
C	-1.22798	2.92997	0.523468
H	-0.367813	1.01143	0.847816
H	-4.39762	0.565078	5.21948
C	-2.2006	3.90124	0.913457
C	-4.04417	4.5518	2.41969
C	-4.79092	3.03207	4.16859
H	-0.581253	3.15499	-0.326179
C	-2.35617	5.12008	0.236577
C	-4.15962	5.7588	1.71352
C	-4.9008	4.22429	3.51777
H	-5.456	2.79135	4.99765
C	-3.32462	6.0361	0.635033
H	-1.70595	5.33742	-0.611041
H	-4.91943	6.47765	2.0192
H	-5.65402	4.95142	3.82032
H	-3.43226	6.97687	0.097746
N	3.13937	-1.48462	0.605949
C	3.77016	-0.395376	1.43717
H	4.78114	-0.726636	1.69293
H	3.17092	-0.313034	2.35152
C	3.75413	-1.579	-0.786694
H	3.54172	-2.58973	-1.14731
H	3.16812	-0.876545	-1.38887
C	4.66503	1.10546	-0.36018
C	3.76214	0.896819	0.679081
C	2.8062	1.87926	1.02029
C	2.74076	3.0602	0.326151
C	3.59583	3.29339	-0.776713
C	4.55955	2.29848	-1.14695
C	5.66217	0.04647	-0.656309
C	5.21591	-1.25924	-0.859493
C	6.12898	-2.28395	-1.19816
C	7.4727	-2.02796	-1.30061
C	7.9792	-0.737036	-1.02173
C	7.06939	0.315705	-0.677432
H	2.12141	1.6787	1.84594
H	2.01269	3.82365	0.598737
H	5.74388	-3.28447	-1.39347
H	8.16863	-2.81899	-1.57719
C	7.61362	1.57917	-0.330099
H	6.9451	2.37973	-0.021957
C	8.97099	1.80177	-0.359003
H	9.36268	2.77834	-0.08046
C	9.37025	-0.470612	-1.05647
H	10.0453	-1.28076	-1.33087
C	9.85961	0.773557	-0.737949
H	10.9308	0.96483	-0.762972
C	3.4914	4.47895	-1.54546
H	2.75719	5.22595	-1.24343
C	5.33559	2.52395	-2.31304
H	6.04112	1.76238	-2.63811
C	5.19784	3.67906	-3.04825
H	5.79996	3.82309	-3.94353
C	4.27763	4.67432	-2.65619
H	4.18319	5.58666	-3.24233
N	-0.25933	-2.29777	-0.729201
C	0.022726	-0.986552	-0.947825
C	-1.66865	-1.52076	-2.33293
N	-1.30303	-2.65648	-1.52684
O	-2.47953	-1.51181	-3.23891
O	0.939198	-0.31564	-0.439258
N	-0.849504	-0.47647	-1.91962
C	-0.891248	0.856475	-2.38761
C	-2.13012	1.48067	-2.54647
C	0.290076	1.55038	-2.66192
C	-2.18696	2.79817	-2.9872
H	-3.03903	0.931528	-2.31185
C	0.22085	2.87156	-3.09686
C	-1.01314	3.4989	-3.26347
H	-3.15605	3.28309	-3.09911
H	1.14261	3.40914	-3.31428
H	-1.05975	4.53152	-3.60543
H	2.1597	-1.15793	0.408314
C	-4.87185	-4.81891	-2.80943
C	-5.5345	-3.85294	-3.52909
C	-5.54922	-2.50857	-3.09877
C	-4.91029	-2.13463	-1.8764
C	-4.03367	-3.09405	-1.28608
C	-4.0824	-4.4503	-1.70426
C	-6.12828	-1.50658	-3.93126
C	-5.13922	-0.793103	-1.35893
C	-5.60451	0.197641	-2.28683
C	-6.06204	-0.194853	-3.58173
C	-5.70393	1.54802	-1.90274
H	-6.02904	2.27751	-2.6444
C	-5.43651	1.92646	-0.603134
C	-5.17201	0.936521	0.347534
C	-5.04979	-0.411766	0.01506
H	-6.56425	-1.81452	-4.88097
H	-4.8971	-5.86328	-3.11856
H	-6.05928	-4.10736	-4.44922
H	-6.42914	0.582247	-4.25152
H	-5.50771	2.97082	-0.302097
H	-5.10846	1.21307	1.40051
C	-5.00967	-1.38149	1.16799
H	-5.72293	-1.05422	1.93493
H	-5.27983	-2.40096	0.875621
H	-4.03298	-1.43267	1.66806
C	-3.32284	-5.43782	-0.990107
H	-3.42964	-6.47435	-1.31298
C	-2.95043	-2.7454	-0.402635
C	-2.53879	-5.13666	0.07902
H	-2.0287	-5.90611	0.65464
C	-2.38007	-3.76453	0.492042
O	-1.73449	-3.43863	1.51033
H	-2.87664	-1.72314	-0.038365
H	1.25068	1.05974	-2.52689
TS-M’
N	-0.000314	-0.731138	3.01964
H	0.616861	-1.37463	2.51795
C	-1.25941	-1.15959	3.28256
N	-1.5526	-2.37898	2.74117
H	-0.771796	-2.85373	2.27563
S	-2.39135	-0.283734	4.18456
C	0.616802	0.489439	3.50351
C	1.8567	0.192877	4.34746
C	1.02885	1.38313	2.32243
H	-0.13346	1.00156	4.12003
C	2.5384	1.47444	4.80864
H	2.55276	-0.411311	3.74384
H	1.55475	-0.426804	5.20062
C	1.63811	2.68703	2.79834
H	1.75807	0.818795	1.72216
C	2.88007	2.37326	3.62763
H	3.44371	1.22964	5.37746
H	1.87139	2.01565	5.49744
H	1.89505	3.32474	1.94153
H	0.914283	3.24519	3.41053
H	3.34608	3.30676	3.96653
H	3.61696	1.86404	2.98545
C	-2.8599	-2.68945	2.26241
C	-3.21668	-2.27481	0.961702
C	-3.76125	-3.38624	3.06087
C	-4.52796	-2.57066	0.485752
C	-2.31686	-1.56576	0.101938
C	-5.03842	-3.67622	2.59709
H	-3.44938	-3.68954	4.05799
C	-4.92218	-2.15056	-0.815053
C	-5.44909	-3.27467	1.31739
C	-2.69526	-1.1751	-1.14822
H	-1.30145	-1.35772	0.44148
H	-5.73847	-4.21674	3.23288
C	-4.00594	-1.44392	-1.65001
C	-6.2416	-2.42349	-1.28437
C	-6.76177	-3.54163	0.815452
H	-1.99712	-0.633426	-1.78908
C	-4.42234	-1.02648	-2.92248
C	-6.61145	-1.98671	-2.5657
C	-7.14182	-3.13256	-0.427533
H	-7.45863	-4.08059	1.45677
C	-5.71081	-1.29715	-3.37225
H	-3.72408	-0.472525	-3.55053
H	-7.62006	-2.19404	-2.92235
H	-8.14696	-3.34024	-0.79373
H	-6.01925	-0.959568	-4.36055
N	-0.12565	1.5739	1.35004
C	-1.29578	2.35638	1.90461
H	-0.914233	3.35534	2.13429
H	-1.59315	1.85679	2.83271
C	0.308536	2.09184	-0.025618
H	1.3593	1.81223	-0.136654
H	-0.272048	1.5003	-0.741407
C	-2.3429	3.17938	-0.223394
C	-2.42248	2.38102	0.917107
C	-3.56215	1.58194	1.16184
C	-4.60187	1.55248	0.266896
C	-4.52051	2.26599	-0.951177
C	-3.36904	3.07699	-1.2175
C	-1.17776	4.08351	-0.375825
C	0.106625	3.55787	-0.245686
C	1.24161	4.38562	-0.403688
C	1.10738	5.725	-0.665638
C	-0.175811	6.31563	-0.736706
C	-1.33949	5.49484	-0.56976
H	-3.60003	0.991167	2.07789
H	-5.48699	0.948101	0.465223
H	2.23155	3.93604	-0.329018
H	1.98582	6.35421	-0.803068
C	-2.60697	6.13251	-0.562446
H	-3.50141	5.53947	-0.388144
C	-2.72212	7.49018	-0.752913
H	-3.70645	7.95422	-0.735739
C	-0.330072	7.70831	-0.946018
H	0.566175	8.31288	-1.08265
C	-1.57659	8.28664	-0.961297
H	-1.68251	9.35842	-1.11824
C	-5.54049	2.16464	-1.92907
H	-6.40875	1.54441	-1.70534
C	-3.27602	3.70894	-2.48432
H	-2.391	4.29585	-2.7215
C	-4.27373	3.5716	-3.422
H	-4.17206	4.05555	-4.39167
C	-5.42401	2.8036	-3.14032
H	-6.20774	2.70544	-3.8896
N	2.83446	-2.22578	1.39704
C	1.83394	-3.14937	1.26268
C	3.0808	-3.2392	-0.622365
N	3.55879	-2.20174	0.266857
O	3.58825	-3.56746	-1.67572
O	0.991662	-3.45285	2.11459
N	1.97408	-3.78504	0.009249
C	1.07136	-4.70895	-0.560282
C	-0.301053	-4.47642	-0.440792
C	1.53932	-5.82013	-1.26366
C	-1.20579	-5.36115	-1.01552
H	-0.646327	-3.58993	0.085095
C	0.624111	-6.69511	-1.84326
C	-0.746479	-6.47411	-1.71904
H	-2.2743	-5.16976	-0.921868
H	0.989451	-7.56053	-2.3934
H	-1.45483	-7.16483	-2.17251
C	4.38608	-1.17775	-4.13095
C	5.74159	-1.11866	-3.9424
C	6.28453	-0.702913	-2.70341
C	5.42877	-0.223787	-1.66764
C	4.02886	-0.499011	-1.80043
C	3.51681	-0.952564	-3.04214
C	7.68247	-0.853861	-2.46327
C	6.05276	0.397589	-0.50638
C	7.42429	0.072596	-0.240441
C	8.20628	-0.584518	-1.23806
C	8.04397	0.501755	0.948822
H	9.07459	0.201409	1.13528
C	7.37744	1.33145	1.82516
C	6.1158	1.8155	1.46777
C	5.4518	1.39397	0.318351
H	8.30039	-1.26408	-3.26123
H	3.96665	-1.49753	-5.08422
H	6.42797	-1.41861	-4.73352
H	9.25365	-0.788339	-1.01771
H	7.85421	1.67044	2.74295
H	5.64912	2.59069	2.07657
C	4.22085	2.17327	-0.060023
H	4.44765	3.24649	-0.011454
H	3.86168	1.95552	-1.07045
H	3.38637	2.00458	0.635043
C	2.12398	-1.26688	-3.17954
H	1.77652	-1.56911	-4.16809
C	3.147	-0.584569	-0.652371
C	1.25521	-1.22633	-2.13348
H	0.201836	-1.47937	-2.25062
C	1.70815	-0.821734	-0.830399
O	0.940495	-0.758909	0.166903
H	-0.447005	0.611525	1.16853
H	3.39261	-0.026769	0.243244
H	2.60867	-5.98797	-1.35729
TS-P
N	0.593063	0.146018	2.50659
H	1.07265	-0.432107	1.80485
C	-0.541773	-0.362346	3.06036
N	-0.964701	-1.494	2.43362
H	-0.38685	-1.80846	1.651
S	-1.37345	0.377385	4.33618
C	1.27622	1.34492	2.95171
C	2.61945	1.04873	3.61859
C	1.5235	2.30731	1.78512
H	0.618089	1.82021	3.69049
C	3.26993	2.33714	4.11014
H	3.27585	0.546257	2.88818
H	2.45869	0.344823	4.44503
C	2.08935	3.623	2.28502
H	2.23425	1.83302	1.09363
C	3.41996	3.35629	2.98639
H	4.24733	2.11917	4.55931
H	2.6485	2.76676	4.91092
H	2.23272	4.32046	1.44941
H	1.38249	4.09613	2.98352
H	3.83036	4.29762	3.37156
H	4.14081	2.97896	2.24428
C	-2.07053	-2.31798	2.71184
C	-2.79225	-2.83102	1.60801
C	-2.39889	-2.70876	4.01281
C	-3.83603	-3.77434	1.85045
C	-2.52187	-2.44242	0.256844
C	-3.43678	-3.59787	4.24347
H	-1.8163	-2.32236	4.8429
C	-4.55388	-4.33756	0.758805
C	-4.16771	-4.15475	3.184
C	-3.21458	-2.98291	-0.785395
H	-1.78343	-1.6663	0.056618
H	-3.67374	-3.89508	5.26449
C	-4.2386	-3.9567	-0.57891
C	-5.59352	-5.28654	0.997482
C	-5.21838	-5.10004	3.39376
H	-3.00365	-2.66046	-1.80491
C	-4.95177	-4.53173	-1.6415
C	-6.27918	-5.83391	-0.097887
C	-5.90012	-5.64588	2.34733
H	-5.46101	-5.38058	4.4186
C	-5.95863	-5.46084	-1.39966
H	-4.70439	-4.23724	-2.66159
H	-7.07174	-6.55899	0.085916
H	-6.69597	-6.36956	2.52213
H	-6.50225	-5.89845	-2.23538
N	0.282978	2.4544	0.936865
C	-0.940619	2.97356	1.65223
H	-0.746283	4.01555	1.92259
H	-1.05359	2.3786	2.56541
C	0.536484	3.17562	-0.38867
H	1.61601	3.14426	-0.557175
H	0.057782	2.53921	-1.13964
C	-2.28485	3.63402	-0.354363
C	-2.11584	2.79237	0.741619
C	-2.97013	1.68683	0.949259
C	-3.96332	1.39409	0.050727
C	-4.12216	2.17159	-1.12051
C	-3.27367	3.3074	-1.3366
C	-1.37169	4.79714	-0.493725
C	0.004299	4.57299	-0.466487
C	0.910965	5.64986	-0.588411
C	0.459572	6.93854	-0.724217
C	-0.926702	7.21878	-0.705716
C	-1.86169	6.13996	-0.570938
H	-2.81482	1.0605	1.82977
H	-4.61887	0.53807	0.207623
H	1.97976	5.43659	-0.592146
H	1.16202	7.76393	-0.833479
C	-3.24157	6.45957	-0.485708
H	-3.9645	5.6595	-0.343354
C	-3.67619	7.76222	-0.567006
H	-4.73998	7.9809	-0.494449
C	-1.40869	8.54808	-0.797531
H	-0.684127	9.35439	-0.909167
C	-2.75487	8.81762	-0.735787
H	-3.11258	9.84333	-0.803959
C	-5.08306	1.82775	-2.10314
H	-5.72055	0.962765	-1.92066
C	-3.40929	4.02124	-2.55491
H	-2.75004	4.86411	-2.75267
C	-4.34338	3.65209	-3.49571
H	-4.42011	4.21005	-4.42717
C	-5.19604	2.5514	-3.26672
H	-5.93279	2.27128	-4.01749
N	1.68442	0.087907	-0.56412
C	0.430352	-0.208262	-1.02158
C	1.89885	-1.29018	-2.34616
N	2.58766	-0.578923	-1.29954
O	2.42259	-1.89686	-3.25842
O	-0.628913	0.264912	-0.583226
N	0.540306	-1.06493	-2.12683
C	-0.521561	-1.5258	-2.93988
C	-0.4807	-2.82643	-3.44936
C	-1.59778	-0.683361	-3.23777
C	-1.51407	-3.2779	-4.26463
H	0.361861	-3.46954	-3.20678
C	-2.62762	-1.15091	-4.04903
C	-2.58965	-2.44432	-4.56812
H	-1.47772	-4.2913	-4.66042
H	-3.46304	-0.492472	-4.28034
H	-3.39617	-2.80178	-5.20594
H	0.028567	1.48844	0.632514
C	5.04277	-4.17974	-2.60032
C	6.19258	-3.46755	-2.83593
C	6.53679	-2.34743	-2.04042
C	5.72529	-1.99333	-0.924886
C	4.42957	-2.58932	-0.84895
C	4.11159	-3.71533	-1.64733
C	7.64355	-1.52075	-2.39681
C	6.21805	-0.987377	0.002173
C	7.2263	-0.090142	-0.479621
C	7.90483	-0.379241	-1.70371
C	7.62472	1.01477	0.297768
H	8.36563	1.7009	-0.111426
C	7.12165	1.19096	1.57001
C	6.29298	0.204527	2.1163
C	5.85729	-0.895192	1.38158
H	8.22647	-1.78814	-3.27749
H	4.79568	-5.05469	-3.20047
H	6.859	-3.74603	-3.65162
H	8.692	0.3016	-2.02628
H	7.42548	2.044	2.17462
H	6.01851	0.260456	3.17071
C	5.18508	-1.99959	2.15672
H	5.76726	-2.20439	3.06359
H	5.11353	-2.93443	1.59364
H	4.17134	-1.74495	2.49497
C	2.82565	-4.34096	-1.51078
H	2.63952	-5.23623	-2.10548
C	3.34625	-1.95842	-0.144211
C	1.85666	-3.86051	-0.68192
H	0.892262	-4.35535	-0.57553
C	2.09417	-2.67042	0.090912
O	1.24362	-2.16532	0.867229
H	3.56603	-1.18629	0.580464
H	-1.62555	0.325983	-2.83632
TS-P’
N	0.763996	2.22339	-2.96332
H	1.66191	2.08773	-2.46451
C	0.03022	3.31696	-2.69026
N	0.56153	4.08721	-1.67249
H	1.39711	3.68486	-1.25172
S	-1.40348	3.73774	-3.47456
C	0.527157	1.22679	-3.98854
C	1.61913	1.25754	-5.05897
C	0.499735	-0.157085	-3.32274
H	-0.439589	1.44972	-4.45825
C	1.42062	0.149424	-6.08263
H	2.5975	1.14552	-4.56733
H	1.60966	2.24798	-5.53102
C	0.277393	-1.2629	-4.3368
H	1.4547	-0.324733	-2.8009
C	1.3695	-1.21104	-5.40233
H	2.2267	0.178057	-6.82621
H	0.481439	0.321428	-6.63111
H	0.294704	-2.23826	-3.84024
H	-0.709099	-1.15565	-4.81247
H	1.19846	-2.00892	-6.13504
H	2.33959	-1.42149	-4.92634
C	-0.312539	4.70036	-0.720906
C	-0.741735	3.94482	0.390144
C	-0.75977	6.00214	-0.919228
C	-1.6796	4.53367	1.2892
C	-0.296134	2.60632	0.639345
C	-1.65955	6.58124	-0.033382
H	-0.403283	6.55004	-1.78858
C	-2.17858	3.77752	2.38488
C	-2.14449	5.86496	1.07049
C	-0.765317	1.88834	1.69943
H	0.443399	2.15111	-0.020795
H	-2.00871	7.59939	-0.200029
C	-1.73083	2.43968	2.59796
C	-3.15024	4.34747	3.26138
C	-3.10133	6.41675	1.97923
H	-0.409361	0.870089	1.8746
C	-2.26267	1.70558	3.66753
C	-3.65495	3.57123	4.31566
C	-3.5846	5.69009	3.0256
H	-3.44497	7.43679	1.80928
C	-3.21458	2.26584	4.51294
H	-1.91965	0.683272	3.82133
H	-4.40121	4.00607	4.9802
H	-4.3203	6.1208	3.70438
H	-3.62054	1.67621	5.33364
N	-0.508822	-0.170848	-2.1745
C	-1.91277	0.218065	-2.57539
H	-2.2101	-0.478704	-3.36479
H	-1.85607	1.22787	-2.99373
C	-0.480067	-1.45709	-1.34686
H	0.55191	-1.82018	-1.42369
H	-0.654339	-1.12816	-0.313586
C	-3.31666	-1.03794	-0.925654
C	-2.84573	0.181564	-1.40707
C	-3.25368	1.40278	-0.825677
C	-4.1074	1.41273	0.248134
C	-4.57576	0.199253	0.803795
C	-4.1797	-1.04917	0.219621
C	-2.85576	-2.28361	-1.58698
C	-1.48631	-2.48717	-1.76928
C	-1.01414	-3.71062	-2.30221
C	-1.88093	-4.69773	-2.69421
C	-3.27839	-4.48618	-2.63458
C	-3.77884	-3.25707	-2.09465
H	-2.88305	2.33685	-1.25138
H	-4.42679	2.35358	0.696212
H	0.062657	-3.86397	-2.3798
H	-1.50565	-5.64255	-3.08495
C	-5.17953	-3.03503	-2.13305
H	-5.57709	-2.08792	-1.7755
C	-6.03826	-3.98685	-2.63261
H	-7.10773	-3.78652	-2.65926
C	-4.19007	-5.45441	-3.12256
H	-3.7908	-6.38837	-3.51696
C	-5.54369	-5.21558	-3.11806
H	-6.23415	-5.96382	-3.50282
C	-5.42688	0.199765	1.93725
H	-5.71533	1.16056	2.36339
C	-4.64475	-2.24325	0.831041
H	-4.33395	-3.20444	0.428758
C	-5.47187	-2.20917	1.93009
H	-5.8087	-3.14193	2.37891
C	-5.87394	-0.976934	2.4886
H	-6.52774	-0.96271	3.35869
N	2.16699	0.378726	-0.308006
C	3.24979	1.00234	-0.870893
C	3.95944	0.03717	1.03647
N	2.56361	-0.222735	0.833319
O	4.61276	-0.268053	2.01509
O	3.25147	1.74075	-1.86814
N	4.37715	0.772784	-0.069234
C	5.68711	1.26148	-0.28088
C	5.89302	2.5393	-0.808459
C	6.77867	0.454626	0.053858
C	7.19192	2.99703	-1.00817
H	5.04065	3.16006	-1.06507
C	8.07132	0.930373	-0.139488
C	8.28469	2.19974	-0.673667
H	7.34713	3.9918	-1.42232
H	8.91738	0.298344	0.124946
H	9.29792	2.56645	-0.827141
H	-0.156974	0.551649	-1.52903
C	4.957	-3.39607	3.16185
C	4.25101	-3.20899	4.32318
C	2.87995	-2.85804	4.29231
C	2.19094	-2.79885	3.04753
C	2.98245	-2.76805	1.85616
C	4.35801	-3.10111	1.91894
C	2.20421	-2.48416	5.49214
C	0.746418	-2.66294	3.06826
C	0.149472	-2.12675	4.25416
C	0.921629	-2.03087	5.45206
C	-1.21927	-1.79656	4.26754
H	-1.64221	-1.35789	5.17166
C	-2.01418	-2.06141	3.17092
C	-1.47459	-2.78203	2.09912
C	-0.128008	-3.12905	2.04081
H	2.76496	-2.49921	6.42617
H	6.00994	-3.67514	3.18806
H	4.73904	-3.3073	5.29237
H	0.432462	-1.65392	6.34976
H	-3.06897	-1.78883	3.17062
H	-2.13427	-3.13652	1.30465
C	0.280634	-4.13534	0.997671
H	-0.488295	-4.91491	0.926945
H	1.23115	-4.62161	1.23866
H	0.382728	-3.7195	-0.012212
C	5.15603	-3.0611	0.725188
H	6.20204	-3.35914	0.814329
C	2.49613	-2.18407	0.631362
C	4.66167	-2.65887	-0.476303
H	5.2793	-2.64152	-1.37297
C	3.27335	-2.27432	-0.60891
O	2.76321	-1.93941	-1.70101
H	1.43132	-2.08958	0.488993
H	6.60493	-0.536202	0.465515
TS-MS
N	0.663206	-0.160133	2.98774
H	0.170525	-0.962727	2.58708
C	-0.030503	1.00891	3.02638
N	-1.13001	1.00524	2.23203
H	-1.28312	0.176615	1.64556
S	0.462269	2.36526	3.91399
C	1.89103	-0.441668	3.70303
C	1.68051	-1.41784	4.86018
C	2.93633	-1.02832	2.75036
H	2.24871	0.513192	4.10931
C	2.99248	-1.70479	5.58028
H	1.25151	-2.35245	4.46131
H	0.936107	-0.993717	5.54538
C	4.26277	-1.261	3.44736
H	2.55271	-1.99071	2.3741
C	4.05758	-2.21799	4.61888
H	2.82722	-2.42781	6.38861
H	3.34919	-0.779237	6.05766
H	4.99519	-1.6738	2.74128
H	4.66657	-0.304	3.80983
H	5.00982	-2.37154	5.14054
H	3.75366	-3.20117	4.22574
C	-2.17767	1.95686	2.25896
C	-2.54867	2.6071	1.06514
C	-2.89108	2.17652	3.43961
C	-3.69539	3.45807	1.0805
C	-1.81749	2.45631	-0.154873
C	-3.98698	3.02447	3.45961
H	-2.58247	1.65423	4.34259
C	-4.12767	4.0843	-0.120461
C	-4.41997	3.66882	2.29024
C	-2.23415	3.06139	-1.30232
H	-0.928839	1.82881	-0.153403
H	-4.53943	3.17763	4.38605
C	-3.40784	3.87714	-1.33479
C	-5.2918	4.9104	-0.117906
C	-5.57672	4.50795	2.26539
H	-1.67106	2.92617	-2.22636
C	-3.87038	4.48327	-2.51204
C	-5.71353	5.49743	-1.32108
C	-5.9976	5.09934	1.11147
H	-6.12301	4.66039	3.1961
C	-5.01079	5.28095	-2.50216
H	-3.32269	4.31867	-3.43965
H	-6.60421	6.12545	-1.31787
H	-6.88572	5.73101	1.10588
H	-5.3551	5.74139	-3.42678
N	3.04435	-0.197149	1.49481
C	3.44107	1.2464	1.68885
H	4.46314	1.25488	2.07989
H	2.76142	1.66488	2.44039
C	3.8371	-0.882354	0.384549
H	3.83788	-1.94896	0.624808
H	3.21787	-0.741896	-0.507627
C	4.22123	1.74472	-0.641864
C	3.29378	1.95393	0.37602
C	2.14805	2.75136	0.16098
C	1.90553	3.30831	-1.06877
C	2.77096	3.04887	-2.15765
C	3.94608	2.25383	-1.95169
C	5.41508	0.910096	-0.358858
C	5.22289	-0.367868	0.161846
C	6.3247	-1.22057	0.399027
C	7.60689	-0.798478	0.152172
C	7.85303	0.515472	-0.311313
C	6.74702	1.39303	-0.559774
H	1.45041	2.90281	0.987009
H	1.02174	3.92386	-1.23202
H	6.13705	-2.23048	0.764606
H	8.45261	-1.4635	0.322615
C	7.02582	2.72235	-0.968939
H	6.2005	3.41333	-1.12681
C	8.31958	3.15193	-1.15394
H	8.50794	4.17858	-1.46244
C	9.17251	0.986369	-0.52261
H	10.0015	0.303739	-0.33742
C	9.40443	2.27528	-0.939884
H	10.423	2.62633	-1.09466
C	2.47396	3.5224	-3.45947
H	1.57873	4.12871	-3.59639
C	4.74464	1.93598	-3.08061
H	5.61846	1.30046	-2.9527
C	4.41689	2.39512	-4.33569
H	5.03805	2.12476	-5.18778
C	3.27771	3.20495	-4.52861
H	3.03078	3.56431	-5.5259
N	-1.40065	-0.652948	-0.558274
C	-0.070996	-0.9503	-0.447799
C	-1.10189	-2.78376	-1.26998
N	-2.05217	-1.72087	-1.01518
O	-1.3513	-3.87298	-1.74778
O	0.820121	-0.174596	-0.080613
N	0.139773	-2.24812	-0.94487
C	1.36058	-2.96669	-0.804525
C	1.53266	-3.61775	0.420829
C	2.35492	-2.99831	-1.80525
C	2.67613	-4.36172	0.685241
H	0.742401	-3.51361	1.16528
C	3.49607	-3.75934	-1.5024
C	3.65883	-4.43733	-0.296256
H	2.7927	-4.87165	1.64026
H	4.29848	-3.8266	-2.2313
H	4.56643	-5.01425	-0.125352
C	2.22861	-2.29859	-3.16823
C	3.58765	-2.22381	-3.87445
H	4.3373	-1.70229	-3.26144
H	3.98771	-3.21028	-4.13624
H	3.47891	-1.66281	-4.81036
C	1.70704	-0.854559	-3.06893
H	2.21797	-0.27628	-2.28876
H	1.88304	-0.343889	-4.0245
H	0.632354	-0.799623	-2.87587
C	1.26981	-3.11609	-4.04462
H	1.14354	-2.63212	-5.02239
H	1.65628	-4.12918	-4.21652
H	0.279283	-3.21277	-3.58451
H	2.07932	-0.173183	1.1028
C	-4.6078	-5.51763	-0.699854
C	-5.5641	-5.06007	-1.5712
C	-5.88887	-3.68374	-1.64581
C	-5.29313	-2.75805	-0.740414
C	-4.15756	-3.21603	0.000248
C	-3.8445	-4.59781	0.049606
C	-6.73851	-3.20947	-2.68892
C	-5.79055	-1.38985	-0.721052
C	-6.49169	-0.932626	-1.88534
C	-6.93825	-1.87512	-2.86139
C	-6.83253	0.426348	-2.02497
H	-7.32983	0.747783	-2.93971
C	-6.57939	1.31812	-1.00408
C	-6.08263	0.834235	0.210375
C	-5.71773	-0.497041	0.391461
H	-7.15393	-3.93499	-3.38754
H	-4.37033	-6.57919	-0.638172
H	-6.07784	-5.74823	-2.24184
H	-7.50453	-1.50008	-3.71354
H	-6.83294	2.37195	-1.11035
H	-6.01799	1.50604	1.0676
C	-5.44085	-0.926486	1.80955
H	-6.2501	-0.5641	2.45617
H	-5.38592	-2.01242	1.92789
H	-4.5123	-0.502445	2.21582
C	-2.72696	-5.04211	0.831818
H	-2.56424	-6.11822	0.903907
C	-3.17606	-2.30509	0.518716
C	-1.88639	-4.18247	1.47193
H	-1.0632	-4.54579	2.08512
C	-2.08007	-2.76024	1.36638
O	-1.3162	-1.91343	1.90724
H	-3.42749	-1.26031	0.629134
TS-MR
N	-0.004778	-0.281513	2.68745
H	-0.407213	-0.959546	2.02412
C	-0.588704	0.939312	2.82691
N	-1.49193	1.20182	1.84305
H	-1.45499	0.557512	1.03195
S	-0.170551	2.03922	4.04523
C	0.98223	-0.825204	3.59917
C	0.408355	-1.87843	4.54698
C	2.1578	-1.43777	2.83464
H	1.34141	0.014972	4.20679
C	1.48064	-2.36142	5.5166
H	0.01388	-2.71697	3.95285
H	-0.439961	-1.43737	5.08613
C	3.25771	-1.84889	3.79607
H	1.79539	-2.31707	2.27916
C	2.70948	-2.88087	4.77948
H	1.07349	-3.14005	6.1737
H	1.77488	-1.52466	6.16894
H	4.11256	-2.26615	3.24879
H	3.62228	-0.9643	4.34019
H	3.49528	-3.16539	5.48973
H	2.44365	-3.79315	4.22344
C	-2.31178	2.33494	1.70728
C	-2.39356	2.96316	0.443849
C	-3.09899	2.78719	2.77074
C	-3.33524	4.02184	0.263906
C	-1.55629	2.60124	-0.659103
C	-3.98365	3.83922	2.60205
H	-3.02097	2.28506	3.73077
C	-3.46599	4.64965	-1.00609
C	-4.1388	4.46425	1.35531
C	-1.67698	3.21259	-1.87154
H	-0.79074	1.84063	-0.516675
H	-4.59551	4.1705	3.44084
C	-2.64398	4.23987	-2.09789
C	-4.41695	5.69848	-1.19225
C	-5.07845	5.51847	1.14145
H	-1.01738	2.93117	-2.69324
C	-2.79381	4.87031	-3.34198
C	-4.53209	6.2966	-2.4567
C	-5.21735	6.10707	-0.080121
H	-5.68922	5.84242	1.98415
C	-3.7307	5.88413	-3.51634
H	-2.16373	4.55401	-4.17296
H	-5.26034	7.09509	-2.59711
H	-5.94157	6.90742	-0.230301
H	-3.83532	6.36106	-4.48949
N	2.63669	-0.511524	1.73711
C	3.0213	0.887947	2.16428
H	3.9459	0.811473	2.74377
H	2.2195	1.26099	2.81077
C	3.68904	-1.16318	0.830954
H	3.66875	-2.23226	1.05784
H	3.29499	-1.02659	-0.180567
C	4.21613	1.53432	0.05846
C	3.1365	1.7135	0.918989
C	2.06505	2.56519	0.569065
C	2.03904	3.1885	-0.652333
C	3.05479	2.94116	-1.60574
C	4.16697	2.10916	-1.25099
C	5.34516	0.686462	0.515897
C	5.07419	-0.610061	0.947824
C	6.11478	-1.44505	1.41284
C	7.41078	-0.995896	1.45758
C	7.72536	0.327653	1.07017
C	6.68037	1.19306	0.606675
H	1.25161	2.70995	1.28341
H	1.21289	3.84627	-0.920012
H	5.87333	-2.46355	1.71705
H	8.21258	-1.64735	1.80303
C	7.01607	2.53363	0.285321
H	6.23144	3.21657	-0.032524
C	8.31236	2.98411	0.381056
H	8.54321	4.01829	0.132374
C	9.05123	0.821246	1.14885
H	9.83428	0.147598	1.49609
C	9.34342	2.11988	0.806771
H	10.3655	2.48805	0.874345
C	2.97723	3.47195	-2.9169
H	2.12554	4.10381	-3.16944
C	5.13914	1.82988	-2.24508
H	5.97376	1.17515	-2.00178
C	5.0264	2.34899	-3.51445
H	5.77718	2.10773	-4.26479
C	3.9403	3.18307	-3.85463
H	3.86291	3.58739	-4.8624
N	-1.06411	-0.683265	-0.299172
C	0.151386	-0.900209	-0.888589
C	-1.37416	-2.14553	-1.98415
N	-1.99242	-1.42176	-0.899358
O	-1.96	-2.83766	-2.79209
O	1.20776	-0.319556	-0.625303
N	-0.015416	-1.82135	-1.94126
C	0.901903	-1.79572	-3.04791
C	0.875779	-0.605843	-3.78353
C	1.82987	-2.81618	-3.34326
C	1.75012	-0.388402	-4.83796
H	0.15419	0.159769	-3.50046
C	2.6896	-2.56621	-4.42462
C	2.66362	-1.38503	-5.15913
H	1.71988	0.54885	-5.39035
H	3.42103	-3.31962	-4.70128
H	3.36607	-1.24779	-5.97949
C	1.92878	-4.13353	-2.56601
C	3.09384	-5.00075	-3.0519
H	2.9801	-5.30664	-4.09912
H	4.06302	-4.49672	-2.94524
H	3.13124	-5.91653	-2.44893
C	0.645689	-4.94536	-2.77002
H	0.509782	-5.19072	-3.83184
H	0.705332	-5.89151	-2.21383
H	-0.249507	-4.41475	-2.43811
C	2.17654	-3.86434	-1.07518
H	2.25825	-4.81817	-0.535204
H	3.12612	-3.33035	-0.943336
H	1.38434	-3.2811	-0.594617
C	-4.52436	-5.25661	-1.38529
C	-5.69212	-4.5771	-1.62234
C	-5.94972	-3.32561	-1.01091
C	-5.04037	-2.79813	-0.048932
C	-3.74766	-3.41119	0.024483
C	-3.50669	-4.65396	-0.61626
C	-7.07106	-2.5501	-1.42939
C	-5.42993	-1.60808	0.692694
C	-6.45246	-0.784385	0.11525
C	-7.24619	-1.28528	-0.960917
C	-6.74845	0.477758	0.6651
H	-7.50277	1.09454	0.177554
C	-6.12464	0.899406	1.81959
C	-5.27617	0.014731	2.49322
C	-4.94208	-1.23645	1.98344
H	-7.73162	-2.96462	-2.19013
H	-4.33439	-6.22157	-1.85403
H	-6.43671	-4.9772	-2.30981
H	-8.04141	-0.649516	-1.34904
H	-6.34575	1.87652	2.24548
H	-4.89297	0.287382	3.47749
C	-4.2294	-2.17041	2.92885
H	-4.76908	-2.1899	3.88402
H	-4.17479	-3.19891	2.56198
H	-3.2046	-1.8465	3.16237
C	-2.21146	-5.2603	-0.519792
H	-2.08207	-6.23945	-0.983494
C	-2.60776	-2.71449	0.538431
C	-1.15933	-4.65843	0.10175
H	-0.1868	-5.14234	0.171677
C	-1.31317	-3.35831	0.69988
O	-0.368735	-2.74299	1.26772
H	1.82597	-0.380144	1.09806
H	-2.75241	-1.8278	1.13786
